# Supplementary material for: Evolutionary Patterns of RNA-Based Duplication in Non-Mammalian Chordates
Source: PLoS One. 2011 Jul 11;6(7):e21466. doi: 10.1371/journal.pone.0021466 (PMC3136929; doi:10.1371/journal.pone.0021466)
Supplement: Table S1 — (XLS) [file pone.0021466.s002.xls]

## Sheet: Sheet1
Chimeric retrogene	retrogene	parental retrogene
ENSDART00000000102	ENSDARP00000016803_10_3100568_3101044	ENSDART00000083790
ENSDART00000016294	ENSDARP00000017944_13_16589065_16591047	ENSDART00000100800
ENSDART00000018868	ENSDARP00000076290_24_15037917_15038378	ENSDART00000011389
ENSDART00000042277	ENSDARP00000047247_12_2171667_2172515	ENSDART00000103746
ENSDART00000054062	ENSDARP00000054061_7_67424209_67425285	ENSDART00000078746
ENSDART00000065172	ENSDARP00000048839_6_17037436_17038281	ENSDART00000083790
ENSDART00000083191	ENSDARP00000023594_19_24018001_24019104	ENSDART00000016265
ENSDART00000087687	ENSDARP00000082121_2_22962204_22965623	ENSDART00000010474
ENSDART00000057067	ENSDARP00000070025_15_45175955_45176509	ENSDART00000075543
