# Supplementary material for: Evolutionary Patterns of RNA-Based Duplication in Non-Mammalian Chordates
Source: PLoS One. 2011 Jul 11;6(7):e21466. doi: 10.1371/journal.pone.0021466 (PMC3136929; doi:10.1371/journal.pone.0021466)
Supplement: Table S2 — (XLS) [file pone.0021466.s003.xls]

## Sheet: Sheet1
Chimeric retrogene	retrogene	parental retrogene
ENSXETT00000000083	ENSXETP00000000083_scaffold_68_501499_502560	ENSXETT00000009288
ENSXETT00000008971	ENSXETP00000003215_scaffold_218_196214_196705	ENSXETT00000003215
ENSXETT00000004537	ENSXETP00000004537_scaffold_699_222370_223092	ENSXETT00000015994
ENSXETT00000019316	ENSXETP00000019316_scaffold_221_1738501_1739601	ENSXETT00000003341
ENSXETT00000014488	ENSXETP00000027965_scaffold_59_2609160_2610293	ENSXETT00000014486
ENSXETT00000027965	ENSXETP00000027965_scaffold_59_2609160_2610293	ENSXETT00000014486
ENSXETT00000027966	ENSXETP00000027965_scaffold_59_2609160_2610293	ENSXETT00000014486
ENSXETT00000049949	ENSXETP00000049949_scaffold_162_127297_128235	ENSXETT00000022673
ENSXETT00000049954	ENSXETP00000049949_scaffold_162_127297_128235	ENSXETT00000022673
ENSXETT00000052913	ENSXETP00000049949_scaffold_162_127297_128235	ENSXETT00000022673
ENSXETT00000053420	ENSXETP00000051820_scaffold_10105_6561_7505	ENSXETT00000051312
ENSXETT00000052372	ENSXETP00000052372_scaffold_1085_17671_18654	ENSXETT00000024180
ENSXETT00000052413	ENSXETP00000052372_scaffold_1085_17671_18654	ENSXETT00000024180
ENSXETT00000052414	ENSXETP00000052372_scaffold_1085_17671_18654	ENSXETT00000024180
ENSXETT00000052698	ENSXETP00000052372_scaffold_1085_17671_18654	ENSXETT00000024180
ENSXETT00000053420	ENSXETP00000053412_scaffold_10105_7618_8250	ENSXETT00000051312
